# Supplementary material for: Quercetin Attenuates Iron Overload-Induced Renal Injury via Activating Nrf2/xCT/GPX4 Signaling to Inhibit Ferroptosis
Source: Life (Basel). 2026 Feb 25;16(3):372. doi: 10.3390/life16030372 (PMC13028383; doi:10.3390/life16030372)
Supplement: Supplementary file 1 [file life-16-00372-s001.zip]

Archive with 1 entries (1 files):
- life-4033160-supplementary.pdf
